# Supplementary material for: Limited functional conservation of a global regulator among related bacterial genera: Lrp in Escherichia, Proteus and Vibrio
Source: BMC Microbiol. 2008 Apr 11;8:60. doi: 10.1186/1471-2180-8-60 (PMC2374795; doi:10.1186/1471-2180-8-60)
Supplement: Additional file 2 — Genes significantly affected by various Lrp orthologs in E. coli K-12. [file 1471-2180-8-60-S2.xls]

## Sheet: Intro
	The other worksheets in this file indicate the sets of significantly-regulated genes when lrp genes from E. coli, Proteus mirabilis, or Vibrio cholerae are used to complement a lrp-Tn10 mutant of E. coli K-12. Starting with freshly-streaked single colonies, cultures (MOPS-glucose supplemented with Ile, Leu, Val and thiamine) were aerobically grown overnight at 37°C and then diluted 20-fold into 2…

## Sheet: EcoLrp
Upregulated-Gene Name	Score(d)	Numerator(r)			Downregulated-Gene Name	Score(d)	Numerator(r)
csrC	13.29	1.93			b1973	-5.76	-2.72
hdeA	9.77	1.69			ompT	-16.14	-2.47
gadB	8.6	1.56			cheY	-21.66	-1.82
glpG	2.7	1.53			flgL	-26.26	-1.77
caiE	2.29	1.5			flgD	-18.75	-1.66
ykfL	2.37	1.42			fliZ	-10.76	-1.63
b1052	2.35	1.41			flgE	-14.12	-1.59
xylB	2.8	1.41			fliC	-15.18	-1.59
b1490	2.26	1.31			flgB	-14.77	-1.58
pflA	2.5	1.31			flgK	-10.24	-1.46
yhiP	19.47	1.3			gltD	-19.77	-1.32
xasA	5.68	1.28			b1742	-7.54	-1.28
hdeB	11.41	1.13			tar	-13.74	-1.26
b2273	2.37	1.12			flgC	-11.35	-1.18
cpsB	2.42	1.07			b2290	-6.59	-1.13
tgt	2.47	1.06			tsr	-8.37	-1.12
gcvR	2.35	1.04			yebL	-5.68	-1.1
b2274	2.85	0.95			b1566	-14.16	-1.08
rmf	7.78	0.93			gltB	-7.41	-1.06
lysU	6.2	0.86			flgG	-18.89	-1.04
ytjA	8.38	0.86			flgH	-7.62	-1.04
b0515	2.77	0.78			cheR	-6.46	-1.02
slp	3.41	0.78			sodA	-13.94	-0.96
gadA	6.69	0.78			fliA	-5.31	-0.96
katE	8.68	0.74			cheZ	-8.64	-0.95
b1795	8.76	0.72			yhjH	-6.96	-0.95
argI	7.46	0.72			flgN	-5.24	-0.94
msyB	4.39	0.7			b4356	-4.37	-0.93
argA	9.39	0.68			fliG	-4.7	-0.93
yhiM	5.82	0.62			b0296	-6.37	-0.93
yhiE	6.97	0.61			fliM	-5.25	-0.93
otsB	7.73	0.6			cheA	-4.78	-0.87
b1783	9.5	0.6			aslB	-3.46	-0.83
b0325	4.86	0.59			b1178	-4.88	-0.81
b2672	5.12	0.59			fliF	-12.06	-0.8
yihU	2.82	0.58			fliD	-10.14	-0.78
b2266	4.96	0.58			fliT	-14.12	-0.75
b4045	6.04	0.57			fliL	-3.56	-0.72
yjdJ	3.89	0.56			gatB	-4.73	-0.71
gcvB	4.38	0.56			livK	-3.26	-0.69
hisI	5.74	0.56			yebA	-2.48	-0.68
ftn	6.15	0.56			dppA	-4.62	-0.68
b3995	3.44	0.55			mopA	-9.27	-0.67
glgS	3.48	0.54			fimI	-3.05	-0.66
yceK	4.49	0.54			b2529	-3	-0.64
b0329	5.28	0.53			cheB	-7.79	-0.64
proX	2.9	0.53			rpsF	-4.35	-0.63
argC	3.56	0.52			motA	-6.59	-0.62
hisD	8.94	0.52			flgA	-11.17	-0.61
yaaH	2.23	0.51			serA	-4.39	-0.59
yafK	4.05	0.5			b1194	-3.71	-0.59
hisF	5.76	0.5			rbsD	-3.63	-0.56
b2665	3.35	0.49			modA	-6.27	-0.56
hisB	10.06	0.49			cheW	-3.73	-0.56
yhbG	4.81	0.48			gatC	-3.35	-0.56
osmY	3.15	0.48			flgF	-5.32	-0.55
ompC	4.07	0.48			rplX	-3.28	-0.55
hisA	3.48	0.47			sdaB	-4.81	-0.54
yi22_4	4.57	0.47			fliK	-6.88	-0.54
osmC	4.16	0.46			trg	-4.4	-0.53
b2097	4.94	0.46			lpp	-3.23	-0.52
gst	3.33	0.46			trpB	-6.95	-0.52
b1626	2.64	0.46			rplW	-3.51	-0.51
yccA	2.3	0.46			b1044	-3.54	-0.5
yqjE	3.91	0.46			b2000	-4.2	-0.5
argF	4.35	0.45			gatA	-4.11	-0.5
hdeD	4.72	0.45			ptsG	-3.73	-0.5
uspA	2.8	0.45			lpdA	-2.74	-0.49
b1724	2.37	0.44			b1760	-3.83	-0.49
ygaG	3.42	0.44			tap	-4.73	-0.48
carA	4.02	0.43			recR	-2.29	-0.48
hisC	5.34	0.43			b1858	-5.01	-0.48
b1810	4.81	0.43			fimD	-4.65	-0.48
ykgC	4.02	0.43			dnaK	-2.88	-0.47
ilvG_1	4.38	0.42			modB	-3.04	-0.47
ybeC	4.44	0.41			rpsE	-5.32	-0.47
b1967	4.27	0.41			sdaC	-3.86	-0.46
himD	3.23	0.41			b3524	-6.62	-0.46
codB	6.3	0.41			yjcZ	-4.1	-0.45
crl	2.16	0.4			b0427	-2.85	-0.45
b3024	3.19	0.4			b2628	-4.18	-0.44
ilvB	3.74	0.4			sdhA	-2.28	-0.44
ydcE	4.45	0.4			flgJ	-4.05	-0.44
grxB	3.65	0.4			livF	-5.02	-0.43
b1784	3.78	0.4			glnA	-4.87	-0.43
bfr	3.07	0.4			fliH	-4.92	-0.43
corA	2.74	0.4			ompF	-2.52	-0.43
nhaA	3.69	0.4			pckA	-2.85	-0.43
yaeH	4.71	0.39			fusA	-3.95	-0.43
pspD	3.58	0.39			gdhA	-7.55	-0.42
artJ	4.77	0.38			rpsM	-3.58	-0.42
b3239	2.57	0.38			rpsS	-3.58	-0.42
osmE	2.51	0.38			fliY	-5.67	-0.42
yfiC	2.64	0.38			nupC	-4.32	-0.42
yccJ	4.06	0.38			fliN	-3.15	-0.41
fucU	5.84	0.37			rplV	-4.76	-0.41
artP	4.19	0.37			leuB	-4.04	-0.41
yiaG	3.96	0.37			trpD	-3.89	-0.41
b2504	3.76	0.36			fruB	-2.44	-0.41
b3012	2.24	0.36			fliE	-3.46	-0.4
yiiS	3.72	0.36			b0539	-2.58	-0.4
b0419	5.47	0.36			lacI	-4.84	-0.39
wrbA	2.94	0.34			leuC	-4.22	-0.39
cspD	4.4	0.34			acnB	-3.52	-0.38
kdtA	3.46	0.33			yfjA	-2.76	-0.38
fhuE	2.66	0.33			air	-4.89	-0.38
b0712	3.24	0.33			b1634	-3.72	-0.37
codA	4.28	0.33			b2490	-2.85	-0.36
b0725	3.41	0.33			b1200	-5.75	-0.36
b3592	2.68	0.33			tyrR	-2.59	-0.36
b1824	2.72	0.32			insA_1	-3.65	-0.36
thrA	3.33	0.32			fliQ	-2.24	-0.35
hdhA	3.16	0.32			trpE	-2.36	-0.35
nadA	2.79	0.32			leuA	-3.2	-0.35
yrbA	2.22	0.31			modC	-4.75	-0.35
ybhE	2.9	0.31			thrS	-2.46	-0.35
b3100	2.15	0.31			htpG	-3.72	-0.35
argG	6.82	0.31			mdoG	-3.76	-0.35
b4283	2.29	0.31			glnP	-3.38	-0.34
kbl	5.19	0.31			livM	-4.01	-0.34
yhiF	2.65	0.3			dppF	-4.7	-0.33
yhbY	3.02	0.3			yebC	-4.41	-0.33
b2809	3.09	0.3			b1936	-4.88	-0.33
slt	2.67	0.3			nmpC	-3	-0.33
imp	2.29	0.3			mglB	-2.29	-0.33
hisG	3.33	0.3			clpB	-2.75	-0.33
ecnB	2.94	0.3			pgk	-2.78	-0.33
asnB	4.41	0.3			sucA	-2.89	-0.32
yhhT	2.78	0.3			fliS	-4.93	-0.32
b0607	3.05	0.3			yaeC	-5.44	-0.32
ggt	4.14	0.3			abc	-2.63	-0.32
rcsC	2.41	0.3			rbsA	-2.67	-0.32
b1678	3.83	0.29			hslJ	-2.3	-0.32
argD	3.79	0.29			yi52_10	-2.28	-0.32
glgA	4.77	0.29			b1157	-2.27	-0.32
thrC	3.06	0.29			rplE	-3.68	-0.31
sodC	2.36	0.29			metF	-2.58	-0.31
phnA	2.4	0.29			rpmJ	-3.47	-0.31
b1792	3.34	0.29			b2852	-3.62	-0.31
ybgE	2.81	0.29			yhaE	-3.91	-0.31
yjdI	2.5	0.29			trmD	-2.94	-0.31
b2301	3.2	0.28			ybbD	-3.94	-0.31
b2543	3.15	0.28			artI	-2.43	-0.3
b0506	3.09	0.28			rpsN	-2.67	-0.3
b1641	2.26	0.28			ascG	-2.36	-0.3
b0658	5.2	0.28			rpsC	-3.36	-0.3
bioB	2.33	0.28			dbpA	-2.7	-0.3
hemN	3.42	0.28			b2833	-2.67	-0.3
b3003	3.38	0.28			pnp	-2.54	-0.29
ispB	2.5	0.27			srlD	-4.93	-0.29
b2084	2.3	0.27			rfaS	-3.93	-0.29
b0753	2.78	0.27			fhuB	-2.21	-0.29
prfA	2.92	0.27			leuD	-4.96	-0.29
purK	3.83	0.27			atoS	-4.68	-0.29
b1956	2.3	0.27			yi52_4	-3.19	-0.28
fic	4.51	0.26			b1024	-2.51	-0.28
b0453	2.15	0.26			b2487	-5.04	-0.28
dsbB	3.09	0.26			rplO	-3.15	-0.28
yqjD	2.82	0.26			trpC	-3	-0.28
yhaJ	2.52	0.26			rplD	-3.32	-0.28
rpsV	2.72	0.26			dsbE	-2.9	-0.27
bioF	4.21	0.26			adhC	-3.54	-0.27
narL	2.85	0.26			glpA	-3.54	-0.27
nrfD	2.97	0.26			yefI	-2.25	-0.27
b2666	2.17	0.25			rplQ	-2.78	-0.27
b1478	4.02	0.25			rplF	-4.05	-0.27
b0965	2.39	0.25			ygjK	-2.22	-0.27
panD	3.02	0.25			flgI	-3.66	-0.27
b2495	2.15	0.25			tpx	-3.38	-0.26
qor	2.5	0.25			manX	-2.65	-0.26
b4144	2.2	0.25			dppC	-2.48	-0.26
yrfE	2.33	0.25			accC	-2.24	-0.26
tyrB	3.77	0.25			rpsR	-4.46	-0.26
yggE	2.53	0.25			lig	-2.29	-0.26
yjhI	3.22	0.25			phnN	-2.62	-0.26
galF	2.25	0.25			ampG	-2.24	-0.26
cysU	4.24	0.25			glnH	-3.39	-0.25
bcp	2.77	0.24			b2952	-2.98	-0.25
htrA	2.96	0.24			rplC	-3.21	-0.25
agp	3.31	0.24			flhA	-2.93	-0.25
b1385	2.16	0.24			ptxA	-2.45	-0.25
mscL	2.18	0.24			fimC	-2.35	-0.25
ybiB	4.69	0.23			hypD	-2.47	-0.25
moaB	3.15	0.23			rpsA	-5.3	-0.24
nlpD	2.4	0.23			b0557	-2.25	-0.24
miaA	2.64	0.23			metE	-2.7	-0.24
bolA	2.83	0.23			b1904	-4.14	-0.24
proP	3.61	0.23			yi52_5	-2.34	-0.24
lysS	2.18	0.23			sdhB	-2.29	-0.24
yi21_1	3.82	0.23			b1706	-2.73	-0.23
b1444	2.62	0.23			b3026	-4.12	-0.23
agaV	3.14	0.23			b1043	-2.68	-0.23
mazG	2.31	0.23			sufI	-3.99	-0.23
glnE	3.37	0.23			yafB	-2.34	-0.23
b1794	2.37	0.23			truB	-3.1	-0.23
ygiE	3.07	0.23			pstA	-2.9	-0.23
yidT	3.84	0.23			livH	-3.38	-0.22
hlpA	3.83	0.22			srmB	-3.37	-0.22
appB	2.21	0.22			hflB	-3.24	-0.22
yiaE	2.23	0.22			rplK	-3.17	-0.22
b2299	2.37	0.22			rplI	-2.5	-0.22
ycgB	2.35	0.22			pdxB	-3.21	-0.22
ycbB	3.24	0.22			nrfB	-2.29	-0.21
b2464	2.27	0.22			yfaL	-2.43	-0.21
insB_4	2.24	0.22			dcuA	-3.78	-0.21
metH	3.28	0.22			b1433	-3.17	-0.21
b0838	3.2	0.22			yeeE	-4.1	-0.21
yqjC	2.35	0.22			b1472	-2.6	-0.21
lgt	2.91	0.22			ppdD	-3.43	-0.21
otsA	2.56	0.22			rplJ	-2.27	-0.21
b3002	3.06	0.21			fimH	-2.4	-0.21
b1752	4	0.21			b2191	-4.46	-0.21
rfbB	2.19	0.21			b1878	-2.39	-0.21
pnuC	2.84	0.21			gntK	-2.71	-0.21
minD	2.71	0.21			yhcA	-2.24	-0.21
b0249	2.96	0.21			pspC	-2.67	-0.2
ygiM	2.23	0.21			fliI	-2.77	-0.2
b2295	2.17	0.21			b0769	-2.22	-0.2
rzoR	2.33	0.21			b3007	-2.42	-0.2
yggL	2.59	0.2			mukF	-2.56	-0.2
b1443	2.16	0.2			grpE	-2.33	-0.2
yjbB	2.51	0.2			hslU	-2.24	-0.2
ftsL	2.13	0.2			b2106	-2.56	-0.2
hnr	2.23	0.2			malS	-2.45	-0.2
malQ	2.53	0.2			rbsB	-2.96	-0.2
speD	3.63	0.2			yohH	-2.25	-0.19
ftsY	2.41	0.2			rplP	-3.16	-0.19
b2080	2.32	0.2			gidA	-2.49	-0.19
b1411	2.56	0.2			yafY	-3.97	-0.19
yhjD	2.51	0.2			yaeE	-2.57	-0.19
b0551	3.36	0.2			rplA	-2.97	-0.19
b2682	3.72	0.2			ybgB	-2.69	-0.19
yhfK	3.48	0.2			yefJ	-2.42	-0.19
b1707	3.48	0.19			sfcA	-2.87	-0.18
b1519	3.25	0.19			flhD	-2.64	-0.18
b1675	2.64	0.19			mdoH	-2.6	-0.18
b0612	2.35	0.19			pspE	-2.42	-0.18
cysC	2.86	0.19			yejO	-2.74	-0.18
holA	2.81	0.19			b0648	-2.15	-0.18
b2175	2.58	0.19			tolB	-2.62	-0.18
atpD	2.57	0.19			yfeF	-2.22	-0.18
fadB	2.68	0.19			frdB	-2.26	-0.17
b2120	2.12	0.19			sseB	-2.22	-0.17
ygfA	2.42	0.19			b0288	-3.56	-0.17
b1449	2.26	0.19			yffG	-2.7	-0.17
yccC	2.87	0.18			rne	-3.42	-0.17
b0987	2.18	0.18			phnD	-2.24	-0.17
speC	2.34	0.18			b2775	-2.67	-0.17
ydhC	2.25	0.18			ykfB	-2.65	-0.17
b2257	2.45	0.18			b2505	-2.62	-0.17
hupA	2.89	0.18			b1544	-2.42	-0.17
b1500	2.64	0.18			ybaE	-3.07	-0.17
zwf	3.18	0.18			yejD	-2.68	-0.17
b1745	2.41	0.18			tufB	-2.33	-0.16
b2054	3.05	0.18			rpsQ	-2.32	-0.16
b1697	2.36	0.17			tig	-2.57	-0.16
ydbC	2.56	0.17			lysR	-2.86	-0.16
purE	2.5	0.17			gltK	-2.17	-0.16
nlpA	2.51	0.17			b1453	-2.14	-0.16
b1489	2.24	0.17			b2391	-2.24	-0.16
b0334	2.56	0.17			atpA	-2.32	-0.15
fdhE	2.75	0.17			fliO	-2.37	-0.15
putA	2.72	0.16			b3573	-2.16	-0.15
yacE	2.62	0.16			b2834	-2.27	-0.15
b0600	2.64	0.16			b1721	-2.25	-0.15
aidB	2.57	0.16			ileS	-2.18	-0.15
b4391	2.82	0.16			b0512	-2.38	-0.15
yjgS	2.52	0.16			gusR	-2.44	-0.15
yagE	2.98	0.16			b2627	-2.46	-0.15
nadB	2.15	0.16			b3875	-2.8	-0.15
yaiE	3.17	0.16			hybE	-2.49	-0.15
fdhD	2.2	0.16			prc	-2.27	-0.15
phoA	2.42	0.16			b0618	-2.47	-0.15
yciI	2.19	0.16			b2063	-2.39	-0.15
ygjI	2.33	0.16			rplT	-2.46	-0.14
yjcE	2.4	0.16			ytfR	-2.74	-0.14
yrbC	3.12	0.16			hycD	-2.51	-0.14
argB	2.76	0.16			b2656	-2.72	-0.14
b0556	2.68	0.15			b1517	-2.16	-0.14
yciK	2.32	0.15			hslT	-2.27	-0.14
pepA	2.49	0.15			b3242	-2.46	-0.14
yjdC	2.55	0.15			b1601	-3.12	-0.14
b2595	2.15	0.15			yhfL	-2.76	-0.14
yjgT	2.8	0.15			b1833	-2.59	-0.14
b1788	2.81	0.15			b1315	-2.62	-0.14
b1685	2.34	0.15			mdaB	-2.58	-0.14
yidG	2.18	0.15			hemE	-2.21	-0.13
hypF	2.38	0.15			b0867	-2.27	-0.13
phoB	2.23	0.14			b4394	-2.32	-0.13
kch	2.18	0.14			yidK	-2.6	-0.13
uhpA	3	0.14			b3472	-2.3	-0.13
srlA_1	2.85	0.14			b4329	-2.49	-0.12
b1295	2.13	0.14			sucD	-2.28	-0.11
b2896	2.25	0.14			ydhA	-2.41	-0.11
lysC	2.71	0.14			yeiP	-2.34	-0.11
dacB	2.13	0.14			fadL	-2.16	-0.1
b2003	2.17	0.14
sbmC	2.65	0.13
b4278	2.38	0.13
yjgA	2.16	0.13
trpS	2.46	0.13
b1682	2.32	0.13
cchA	2.2	0.12
nadE	2.41	0.12
glmU	2.57	0.12
yhhK	2.37	0.12
b1171	2.46	0.12
tbpA	2.34	0.12
evgS	2.33	0.11
ilvE	2.18	0.11
b2774	2.16	0.1

## Sheet: PmiLrp
Upregulated- Gene Name	Score(d)	Numerator(r)			Downregulated-Gene Name	Score(d)	Numerator(r)
hdeA	9.9	1.79			b1973	-24.74	-4.07
csrC	9.69	1.67			ompT	-13.8	-2.46
gadB	6.81	1.49			cheY	-11.47	-1.85
yhiP	7.81	1.36			b1593	-7.92	-1.6
hdeB	8.21	1.22			flgE	-9.24	-1.59
ilvG_1	6.53	1.06			fliZ	-10.51	-1.59
xasA	5.01	1.03			flgL	-8.81	-1.51
b2817	1.27	1.02			fliC	-10.6	-1.49
ybeJ	1.18	1.01			flgD	-8.64	-1.41
crl	6.5	0.98			flgB	-6.39	-1.4
yccE	1.4	0.96			yfiA	-7.58	-1.39
b0787	1.28	0.96			tsr	-6.3	-1.24
ilvB	5.46	0.93			yebL	-6.23	-1.23
ebgA	1.08	0.9			tar	-5.37	-1.21
livJ	4.68	0.88			b1742	-7.05	-1.16
ftsL	1.22	0.81			yciD	-7.24	-1.14
cysE	1.3	0.79			b4356	-6.81	-1.13
gadA	2.71	0.76			flgC	-8.43	-1.11
msyB	3.94	0.74			yebA	-5.68	-0.96
katE	4.8	0.74			cheW	-7.53	-0.92
slp	2.53	0.71			gltD	-4.82	-0.92
b0549	1.54	0.7			gltB	-3.94	-0.91
yqgD	4.02	0.7			b1541	-4.4	-0.91
ytjA	4.63	0.7			b2290	-5.89	-0.9
b1626	3.73	0.69			b1178	-6.04	-0.87
b2672	3.8	0.68			flgK	-4	-0.84
b2266	3.73	0.67			b1751	-4	-0.83
yafK	3	0.67			serA	-3.69	-0.82
rpsV	4.77	0.66			yfiD	-5.59	-0.81
b1724	4.01	0.63			sodA	-5.47	-0.8
yhbG	3.17	0.62			frdA	-4.17	-0.8
lysU	2.33	0.61			adhE	-4.28	-0.78
ycaC	2.68	0.6			b1566	-2.25	-0.76
b0325	3.64	0.6			fliG	-3.4	-0.73
b1795	4.3	0.6			fruB	-5.47	-0.71
b1783	4.71	0.59			motA	-3.11	-0.7
rmf	1.94	0.58			flgA	-3.77	-0.69
yhiE	3.44	0.58			rbsD	-4.94	-0.69
hisF	3.7	0.57			fliT	-2.43	-0.68
kgtP	3.21	0.57			flgG	-4.53	-0.68
argA	3.64	0.57			fliF	-3.73	-0.66
b0329	3.49	0.56			flgH	-3.22	-0.66
b0458	1.67	0.56			gatZ	-3.93	-0.65
folE	4.13	0.55			b0296	-3.63	-0.65
ybhE	3.68	0.55			yhjH	-3.1	-0.65
b3995	4.38	0.53			dppF	-4.07	-0.64
nlpD	4.08	0.53			cheB	-3.58	-0.64
ydeD	3.13	0.52			ptsH	-5.15	-0.63
hisI	2.56	0.52			flgF	-3.13	-0.62
artP	2.73	0.52			b1760	-4	-0.61
hisB	3.88	0.51			gatB	-4.01	-0.59
ecnB	2.35	0.51			fliL	-2.57	-0.59
artQ	2.3	0.51			yhbT	-4.12	-0.59
galF	2.93	0.5			cheZ	-3.99	-0.58
infA	2.75	0.5			fliM	-1.54	-0.58
b3024	2.54	0.5			pflB	-3.25	-0.56
ais	4.06	0.5			napA	-2.8	-0.56
hdeD	2.65	0.49			flgN	-2.74	-0.56
b2372	1.23	0.49			sufI	-1.94	-0.56
yqjE	3.07	0.49			yacK	-3.08	-0.54
yrbA	2.74	0.48			b1194	-2.79	-0.54
yjdJ	3.03	0.48			focA	-4.05	-0.53
b2665	3.78	0.48			srlD	-1.53	-0.52
yqjD	3.1	0.48			b3022	-3.74	-0.52
b0486	2.52	0.47			feoA	-2.6	-0.51
b2595	2.54	0.47			b2343	-3.41	-0.5
murA	2.62	0.46			narG	-3.13	-0.5
himD	3.21	0.46			fliK	-2.29	-0.5
b1810	1.98	0.46			fliA	-2.9	-0.5
phoH	2.34	0.46			rplX	-3.58	-0.49
ytfK	3.37	0.46			b2000	-2.92	-0.48
ygaG	2.35	0.45			yecH	-3.01	-0.47
inaA	3.07	0.45			fliD	-1.69	-0.46
b1297	2.58	0.45			b1757	-3.33	-0.46
hdhA	2.33	0.45			ptsG	-3.4	-0.46
b2299	3.14	0.44			b3007	-2.03	-0.46
grxB	3.46	0.44			cheR	-3.82	-0.45
bioB	2.96	0.44			napF	-2.1	-0.44
b0220	2.42	0.44			flgM	-1.42	-0.44
osmC	2.42	0.43			gatC	-3.41	-0.44
yceK	2.22	0.43			livG	-2.15	-0.44
metE	2.55	0.43			sucD	-3.51	-0.44
yhiM	2.82	0.43			narK	-2.63	-0.43
moaC	1.13	0.43			ompF	-1.6	-0.43
ykgC	2.99	0.43			rpsS	-2.74	-0.43
ilvG_2	2.63	0.43			b1200	-1.98	-0.43
b2254	3.5	0.43			trpD	-2.65	-0.41
b0835	1.79	0.42			gatY	-2.56	-0.41
b1164	2.47	0.42			ybiK	-1.47	-0.41
kbl	2.9	0.41			dppB	-2.43	-0.41
ybgC	2.35	0.41			livF	-2.75	-0.4
ompC	3.42	0.41			sdaB	-2.15	-0.4
argC	3.33	0.4			fimI	-2.22	-0.4
ilvN	2	0.4			b4380	-3.02	-0.4
mscL	2.54	0.4			tap	-1.83	-0.39
nhaA	2.63	0.39			dmsA	-2.55	-0.39
b2228	3.41	0.39			b0557	-2.25	-0.39
gnd	2.9	0.39			thrS	-1.9	-0.39
yrbI	2.46	0.39			b1858	-3.06	-0.39
cysB	2.39	0.39			modA	-3.09	-0.38
b0658	2.54	0.39			dppC	-2.99	-0.38
rpsU	1.95	0.38			b1506	-2.55	-0.38
tyrB	2.94	0.38			fliH	-1.47	-0.38
leuS	1.38	0.38			rbsB	-1.91	-0.37
b2255	1.85	0.37			b1153	-1.7	-0.37
minC	2.56	0.37			b0484	-2.12	-0.37
b1590	1.35	0.37			livH	-2.56	-0.36
b1607	1.74	0.37			trpA	-2.24	-0.36
osmB	1.84	0.37			flgJ	-2.14	-0.36
panD	2.13	0.37			cheA	-2.15	-0.35
sdaA	2.59	0.37			nirB	-1.92	-0.35
rho	1.72	0.37			rpmJ	-2.51	-0.35
hisD	1.69	0.37			rplF	-1.65	-0.35
aroP	2.49	0.37			fliN	-2.22	-0.35
b1021	1.96	0.37			yibO	-2.11	-0.35
aroL	2.17	0.36			b1904	-2.35	-0.35
b2097	1.82	0.36			srlA_2	-2.24	-0.34
hisA	1.77	0.36			b1511	-2.02	-0.34
b0506	2.44	0.36			yjcZ	-2.03	-0.34
phnA	2.57	0.36			rplB	-2.66	-0.34
ybgT	2.41	0.36			pyrI	-2.01	-0.34
argG	2.09	0.35			b0556	-1.74	-0.34
wrbA	1.98	0.35			b2952	-2.41	-0.33
imp	2.47	0.35			b0938	-1.72	-0.33
b4144	2.54	0.35			hypB	-1.58	-0.33
yebF	1.86	0.35			ykfB	-2.36	-0.33
b2080	2.73	0.35			nmpC	-1.62	-0.32
b2028	2.36	0.35			kduI	-1.94	-0.32
argI	1.72	0.34			b0836	-2.46	-0.32
b1784	2.25	0.34			rpsD	-2.47	-0.32
ybgE	1.58	0.34			galR	-1.76	-0.32
yiiS	1.83	0.34			trg	-2.11	-0.32
pfkB	2.21	0.34			livK	-1.61	-0.32
b0838	1.7	0.34			hypA	-2.14	-0.31
b3913	2.29	0.34			feoB	-1.96	-0.31
folK	1.76	0.34			leuC	-2.18	-0.31
artJ	2.41	0.33			galS	-2.01	-0.31
yojN	1.6	0.33			modC	-2.37	-0.31
nlp	1.61	0.33			srlR	-2.37	-0.31
b0948	2.17	0.33			rplN	-1.8	-0.31
yrfE	2.1	0.33			lpp	-1.6	-0.3
b1836	2.15	0.33			gatA	-2.03	-0.3
b1017	1.33	0.33			aspA	-1.64	-0.3
lepA	2.02	0.33			b4332	-2.04	-0.3
b0669	1.93	0.33			b1228	-1.49	-0.3
cysU	2.36	0.33			b0872	-1.47	-0.3
minD	2.24	0.32			b2001	-2.23	-0.3
b0174	1.98	0.32			acnB	-1.76	-0.3
betI	2.62	0.32			yieN	-2.23	-0.29
dps	2.21	0.32			motB	-1.41	-0.29
argF	1.42	0.32			malT	-2.03	-0.29
vsr	1.61	0.32			b1024	-1.67	-0.29
b2689	1.71	0.32			yhaU	-2.3	-0.29
b1726	1.77	0.32			b4301	-1.45	-0.29
ygeA	2.23	0.32			b0873	-1.61	-0.29
gpt	1.65	0.32			rpsQ	-1.96	-0.28
b0968	1.6	0.32			rpsH	-1.85	-0.28
ilvD	2.1	0.31			trpB	-2.38	-0.28
pssA	1.32	0.31			ptsA	-2.32	-0.28
ggt	1.69	0.31			b1560	-1.36	-0.28
yciI	2.08	0.31			dppD	-1.65	-0.28
b3239	2.36	0.31			hydG	-1.19	-0.28
gst	1.75	0.31			fhuA	-1.62	-0.28
dadA	2.07	0.31			mtlD	-1.94	-0.28
dsbD	1.63	0.31			fliR	-1.59	-0.27
yi22_2	1.73	0.31			b0867	-1.66	-0.27
yicP	1.55	0.31			menD	-1.74	-0.27
ybhA	1.38	0.31			b0349	-1.81	-0.27
ftsJ	2.52	0.31			b2973	-1.75	-0.27
yaiD	1.39	0.3			msbB	-1.52	-0.27
yjfA	1.56	0.3			yihF	-1.46	-0.27
serC	1.65	0.3			mopA	-1.93	-0.27
b0441	1.87	0.3			hydH	-1.59	-0.26
yaeM	1.58	0.3			yi52_9	-1.87	-0.26
yjdB	1.78	0.3			b0940	-1.53	-0.26
ompX	1.96	0.3			gldA	-1.67	-0.26
b4045	1.98	0.3			b1699	-1.28	-0.26
b2809	2.63	0.3			yjcR	-1.26	-0.26
b3618	1.71	0.3			manX	-2.12	-0.26
yiaF	1.57	0.3			b3524	-1.91	-0.26
o135	2.06	0.3			gatD	-1.41	-0.26
glpG	1.52	0.29			gntK	-1.57	-0.26
thrB	1.93	0.29			hrpA	-1.35	-0.26
corA	1.69	0.29			b0373	-1.35	-0.26
yhiF	1.69	0.29			rpsE	-1.4	-0.25
b1501	1.08	0.29			b1010	-1.76	-0.25
yaiB	1.82	0.29			rplC	-1.78	-0.25
yiaE	1.66	0.29			ybcG	-1.27	-0.25
hisM	1.85	0.29			fliI	-1.19	-0.25
b1520	1.6	0.29			sdaC	-1.42	-0.25
b1725	1.42	0.29			yfeF	-1.72	-0.25
pyrC	2	0.29			nikA	-1.62	-0.25
leuA	1.6	0.29			yjfF	-1.79	-0.25
b2350	2.16	0.29			caiF	-1.8	-0.25
b0753	2.02	0.28			ugpE	-1.19	-0.24
yffE	1.4	0.28			b2775	-1.72	-0.24
glyA	1.49	0.28			rfaS	-1.24	-0.24
hisC	1.93	0.28			csgB	-1.56	-0.24
yhdN	1.74	0.28			b2352	-1.42	-0.24
bcp	1.45	0.28			yi52_10	-1.31	-0.24
ygfE	1.57	0.28			ybgD	-1.18	-0.24
b1809	1.57	0.28			agaZ	-1.21	-0.24
htrA	1.43	0.28			frdC	-1.4	-0.24
ybeI	1.71	0.28			b0808	-1.41	-0.24
metA	1.4	0.28			yiaW	-1.22	-0.23
atpB	1.8	0.27			cysP	-1.35	-0.23
tyrP	1.84	0.27			ygjK	-1.16	-0.23
thrC	1.98	0.27			yggG	-1.73	-0.23
b1550	1.7	0.27			fimD	-1.52	-0.23
thrA	1.18	0.27			lhr	-1.32	-0.23
b1969	1.93	0.27			b1674	-1.63	-0.23
cdh	1.75	0.27			araD	-1.62	-0.23
nadA	1.45	0.27			b1936	-1.57	-0.23
b2670	1.57	0.27			yjdA	-1.38	-0.23
proX	1.36	0.27			yi52_3	-1.52	-0.23
hnr	1.75	0.27			yrfD	-1.51	-0.23
yeiB	1.6	0.27			b0715	-1.6	-0.23
topA	1.4	0.27			b2549	-1.38	-0.23
b1284	1.96	0.27			manA	-1.39	-0.22
b1967	1.98	0.27			b2274	-1.29	-0.22
b3002	1.41	0.26			yjgF	-1.33	-0.22
udhA	2.04	0.26			gusR	-1.28	-0.22
slyD	1.1	0.26			yojL	-1.27	-0.22
yccA	1.22	0.26			b2461	-1.32	-0.22
trpS	1.49	0.26			yhhX	-1.66	-0.22
ybcF	1.46	0.26			truA	-1.53	-0.22
pstS	1.29	0.26			xylF	-1.26	-0.22
b2618	1.66	0.26			nrfA	-1.3	-0.22
b3344	1.79	0.26			birA	-1.19	-0.21
otsA	1.77	0.26			trpC	-1.17	-0.21
b0937	1.16	0.26			rpsN	-1.2	-0.21
gcvR	2.17	0.26			b0572	-1.62	-0.21
b0660	2.07	0.26			araB	-1.44	-0.21
lysC	1.46	0.26			yi52_5	-1.63	-0.21
gshA	1.79	0.26			b1044	-1.34	-0.21
srmB	1.38	0.26			b1688	-1.32	-0.21
b1955	1.63	0.25			menG	-1.47	-0.21
ytfP	1.73	0.25			yiiE	-1.17	-0.21
mioC	1.88	0.25			folC	-1.29	-0.21
nadB	1.4	0.25			yafO	-1.65	-0.21
speG	1.38	0.25			iap	-1.23	-0.21
b2225	1.25	0.25			fes	-1.53	-0.21
b2495	1.6	0.25			b1880	-1.54	-0.21
argE	2.01	0.25			rfaK	-1.26	-0.2
ilvL	1.19	0.25			hslJ	-1.19	-0.2
purE	1.6	0.25			yhiQ	-1.21	-0.2
yrbH	1.76	0.25			b2361	-1.27	-0.2
htpX	1.37	0.25			carB	-1.2	-0.2
nuoA	1.55	0.25			rbfA	-1.44	-0.2
b2989	2.04	0.25			pin	-1.27	-0.2
ubiB	1.93	0.25			leuB	-1.63	-0.2
b1903	1.78	0.25			hycH	-1.33	-0.2
glgS	1.62	0.25			yhcL	-1.34	-0.2
yiaG	1.38	0.25			b1376	-1.17	-0.2
b2666	1.79	0.25			ybdE	-1.41	-0.2
argD	1.22	0.24			mcrD	-1.35	-0.2
pnuC	1.6	0.24			b1785	-1.2	-0.2
b0483	1.27	0.24			b2105	-1.17	-0.19
ydiA	2	0.24			hyaC	-1.5	-0.19
glgP	1.36	0.24			sucB	-1.17	-0.19
ybeC	1.93	0.24			yijI	-1.26	-0.19
bfr	1.6	0.24			b2377	-1.33	-0.19
yfaE	1.9	0.24			yhcD	-1.21	-0.19
b0824	1.25	0.24			ydfA	-1.16	-0.19
glnP	1.27	0.24			b1786	-1.27	-0.19
yiiQ	1.48	0.24			yjjW	-1.29	-0.19
yeeD	1.27	0.24			yfeC	-1.23	-0.19
b3346	1.18	0.24			b1471	-1.27	-0.19
fruR	1.55	0.24			fsr	-1.42	-0.19
rcsF	1.73	0.24			leuD	-1.3	-0.19
plsB	1.16	0.24			rbsC	-1.35	-0.19
bioF	1.57	0.24			pinO	-1.35	-0.19
purM	1.78	0.24			b1673	-1.29	-0.19
b1450	1.68	0.24			b2875	-1.37	-0.19
rpoN	1.45	0.24			b1397	-1.18	-0.19
nuoI	1.83	0.24			yehT	-1.16	-0.19
rpoS	1.21	0.24			yffG	-1.31	-0.19
ftn	1.7	0.24			yhhM	-1.2	-0.18
hflB	1.4	0.23			rzoD	-1.53	-0.18
rhsC	1.43	0.23			sfcA	-1.54	-0.18
asnS	1.68	0.23			nupG	-1.39	-0.18
ppsA	1.11	0.23			b2191	-1.43	-0.18
yhiU	1.82	0.23			b1484	-1.46	-0.18
surA	1.47	0.23			gatR_2	-1.19	-0.18
yigJ	1.76	0.23			rpsA	-1.3	-0.18
b2490	1.18	0.23			rpmD	-1.19	-0.18
cfa	1.3	0.23			dinJ	-1.17	-0.18
yaeP	1.82	0.23			htgA	-1.21	-0.18
ycaD	1.32	0.23			yhaP	-1.28	-0.18
b1655	1.54	0.23			b2054	-1.22	-0.18
artI	1.55	0.23			b2063	-1.17	-0.18
cobT	1.89	0.23			gapA	-1.38	-0.17
b2304	1.4	0.23			glpA	-1.39	-0.17
b0543	1.22	0.23			envR	-1.21	-0.17
b0280	1.73	0.23			araA	-1.16	-0.17
cysW	1.74	0.23			b4212	-1.37	-0.17
glpT	1.19	0.22			b2505	-1.23	-0.17
yjbK	1.71	0.22			o149	-1.4	-0.17
b1978	1.43	0.22			b4250	-1.33	-0.17
ycfB	1.32	0.22			b0899	-1.31	-0.17
yidC	1.37	0.22			b1964	-1.26	-0.17
b4333	1.87	0.22			yojF	-1.23	-0.17
b1298	1.23	0.22			glpX	-1.24	-0.17
b1422	1.39	0.22			lacZ	-1.33	-0.17
aroD	1.72	0.22			b3242	-1.18	-0.17
cspD	1.47	0.22			rpmA	-1.4	-0.17
b3715	1.74	0.22			aslB	-1.42	-0.17
fabG	1.56	0.22			ilvH	-1.17	-0.17
aat	1.39	0.22			yhgG	-1.45	-0.16
b2953	1.39	0.22			yiaN	-1.17	-0.16
yceB	1.45	0.22			b2774	-1.16	-0.16
yaaD	1.36	0.22			ruvC	-1.23	-0.16
b1627	1.18	0.21			fusA	-1.19	-0.16
yigB	1.44	0.21			yihI	-1.24	-0.16
b0417	1.37	0.21			yhiO	-1.23	-0.16
hflK	1.14	0.21			gph	-1.2	-0.16
asd	1.23	0.21			b1112	-1.25	-0.16
b1762	1.37	0.21			b1029	-1.17	-0.16
atpE	1.55	0.21			dnaX	-1.16	-0.16
cyaA	1.26	0.21			yfeG	-1.16	-0.16
sfa	1.29	0.21			b2431	-1.17	-0.16
b1687	1.87	0.21			yiiX	-1.18	-0.15
tolC	1.57	0.21			b0328	-1.21	-0.15
b2758	1.42	0.21			exuR	-1.32	-0.15
ttk	1.78	0.21			phnQ	-1.22	-0.15
b1664	1.47	0.21			b0517	-1.18	-0.15
pncB	1.38	0.21			insA_3	-1.25	-0.15
b1447	1.38	0.21			yebI	-1.16	-0.15
yfcB	1.57	0.21			rpmG	-1.19	-0.15
yrbC	1.41	0.21			caiA	-1.18	-0.14
glgA	1.43	0.21
katG	1.2	0.21
b0819	1.33	0.21
qor	1.58	0.21
b1104	1.28	0.21
b2543	1.31	0.21
ybiC	1.13	0.21
menE	1.5	0.2
yjbA	1.48	0.2
b0830	1.16	0.2
helD	1.2	0.2
secD	1.55	0.2
b2251	1.59	0.2
yaiA	1.38	0.2
b3003	1.28	0.2
lysS	1.39	0.2
b0818	1.37	0.2
b1640	1.3	0.2
b3012	1.12	0.2
b1513	1.21	0.2
ybiJ	1.25	0.2
b1478	1.38	0.2
yi81_1	1.45	0.2
rnhB	1.34	0.2
gnsA	1.53	0.2
yibT	1.45	0.2
yhgF	1.46	0.2
rfaG	1.3	0.2
trxB	1.26	0.19
yjgA	1.41	0.19
aroB	1.37	0.19
b1120	1.36	0.19
cutA	1.1	0.19
yheL	1.27	0.19
b1503	1.15	0.19
grxC	1.11	0.19
b2920	1.41	0.19
codB	1.38	0.19
b0419	1.19	0.19
atpD	1.19	0.19
b2511	1.23	0.19
yicE	1.36	0.19
sfhB	1.44	0.19
rpoZ	1.47	0.19
yihR	1.14	0.19
b1195	1.29	0.19
artM	1.19	0.19
b1489	1.27	0.19
yhbH	1.19	0.19
ybiB	1.31	0.19
b1971	1.09	0.19
mazG	1.27	0.19
nagD	1.48	0.19
b3468	1.16	0.19
b1788	1.27	0.19
yjdI	1.23	0.19
poxB	1.33	0.19
b2294	1.33	0.18
yciX	1.12	0.18
lpxC	1.22	0.18
trpL	1.26	0.18
osmE	1.28	0.18
rlpA	1.1	0.18
yidH	1.09	0.18
sseA	1.09	0.18
yifJ	1.15	0.18
b1824	1.14	0.18
ubiA	1.11	0.18
b2812	1.2	0.18
deoA	1.1	0.18
rpe	1.34	0.18
btuE	1.31	0.18
yggH	1.49	0.18
leuL	1.25	0.18
ybhC	1.42	0.18
pepN	1.09	0.18
hns	1.21	0.18
b0926	1.23	0.18
yibJ	1.09	0.17
prkB	1.54	0.17
yhbW	1.24	0.17
cls	1.09	0.17
b1411	1.26	0.17
ytfN	1.16	0.17
yjdC	1.13	0.17
yadS	1.15	0.17
acrB	1.15	0.17
yhgK	1.3	0.17
b0964	1.21	0.17
b1488	1.1	0.17
b1316	1.26	0.17
yidT	1.18	0.17
b1431	1.12	0.17
b4257	1.3	0.17
b1782	1.16	0.17
yadF	1.13	0.17
yabI	1.17	0.17
dfp	1.1	0.17
b1606	1.08	0.16
oppF	1.16	0.16
yidG	1.09	0.16
b1832	1.26	0.16
uhpA	1.11	0.16
amn	1.1	0.16
cysN	1.11	0.16
rplU	1.2	0.16
proW	1.2	0.16
yhfG	1.16	0.16
ygiC	1.2	0.16
glnK	1.34	0.16
guaB	1.2	0.16
yebJ	1.21	0.15
b2530	1.08	0.15
micF	1.3	0.15
aroK	1.29	0.15
rhoL	1.2	0.15
putP	1.28	0.15
yadD	1.22	0.15
ispB	1.16	0.15
cyoB	1.17	0.15
b2434	1.12	0.15
hemD	1.1	0.15
ogt	1.12	0.15
cysZ	1.08	0.15
b1787	1.1	0.14
yebH	1.16	0.14
b0548	1.16	0.14
yijF	1.2	0.14
accD	1.08	0.13
yigI	1.16	0.13
alaS	1.11	0.13
yccC	1.1	0.13
b1519	1.14	0.13
ydjA	1.11	0.13

## Sheet: VchLrp
Upregulated Gene	Score(d)	Numerator(r)			Gene Name	Score(d)	Numerator(r)
csrC	6.54	1.55			fruB	-9.17	-2.47
hdeA	9.75	1.44			yfiA	-12.82	-2.45
gadB	4.71	1.37			b0572	-8.08	-1.68
fis	7.08	1.33			adhE	-11.58	-1.65
livJ	7.57	1.32			yibO	-6.95	-1.61
folE	7.92	1.28			b1973	-9.32	-1.55
ilvG_1	5.68	1.24			frdA	-5.77	-1.5
ilvB	7.13	1.21			nirB	-7.72	-1.48
b1971	2.19	1.2			hisG	-5.54	-1.48
adk	2.51	1.15			flgB	-7.33	-1.46
carA	4.33	1.14			b3022	-7.93	-1.37
yafK	2.94	1.11			fruK	-4.83	-1.37
ppsA	7.07	1.1			mtr	-6	-1.36
infA	6.05	1.08			fliZ	-7.2	-1.34
codB	6.96	1.07			b1200	-6.66	-1.29
leuA	3.98	1.06			narG	-6.37	-1.28
galF	5.85	1.02			ompT	-6.68	-1.28
yhbG	5.13	1			b1593	-6.59	-1.27
katE	5.24	0.99			flgC	-7.33	-1.21
yqgD	4.69	0.98			flgD	-5.94	-1.14
crl	5.15	0.98			flgL	-5.66	-1.11
dinD	1.29	0.94			feoA	-4.89	-1.09
b4281	1.19	0.94			yhbT	-6.46	-1.08
b2027	5.32	0.93			dmsA	-4.64	-1.08
deoR	1.52	0.9			b1566	-6.37	-1.06
aroP	3.92	0.88			ilvC	-6.26	-1.03
b0816	1.14	0.88			fliC	-6.9	-1.03
gnd	5.59	0.87			adiY	-5.11	-0.98
purF	4.64	0.87			uspA	-3.68	-0.97
b0616	1.19	0.86			hypB	-6.35	-0.97
argG	5.73	0.86			gatY	-4.41	-0.92
bioB	3.13	0.86			flgE	-5.19	-0.91
kgtP	5.05	0.85			b3156	-4.17	-0.91
yi52_1	1.33	0.85			narK	-3.33	-0.88
hrpA	1.33	0.84			cheY	-4.03	-0.86
yebF	1.2	0.83			napA	-3.02	-0.84
rhaR	1.12	0.82			hisD	-5.28	-0.82
b4333	1.43	0.81			ybiK	-4.07	-0.82
ytfK	4.97	0.81			manX	-5.2	-0.82
xasA	3.54	0.8			pfkA	-3.77	-0.81
thrA	2.83	0.8			b4380	-5.8	-0.8
b1687	4.59	0.8			smf_1	-4.31	-0.78
argA	4.86	0.79			yacL	-3.92	-0.77
metF	4.46	0.79			b4301	-3.19	-0.76
murA	4.13	0.78			yecH	-3.24	-0.74
rplL	1.44	0.78			ycgB	-3.38	-0.73
b1782	3.82	0.78			tsr	-4.76	-0.72
yhbE	1.12	0.78			gldA	-2.43	-0.72
purR	2.04	0.78			yfiD	-3.12	-0.71
hisF	4.59	0.78			fliM	-3.73	-0.69
ilvL	1.2	0.77			rob	-4.1	-0.69
cmk	2.92	0.77			gltD	-3.86	-0.68
yjbH	1.13	0.77			gatZ	-3.54	-0.68
hdeB	3.49	0.77			manY	-3.55	-0.66
purM	3.08	0.77			feoB	-3.57	-0.66
ykgA	1.27	0.77			b1541	-3.57	-0.66
rplU	3.39	0.76			yieN	-3.53	-0.65
yibL	2.1	0.76			b0881	-3.44	-0.65
b2495	3.38	0.75			b2016	-2.79	-0.63
phnQ	1.17	0.74			malT	-3.25	-0.62
purC	3.28	0.74			b0621	-3.12	-0.62
ppiB	2.87	0.73			flgK	-3.33	-0.62
asnS	3.08	0.73			aspA	-3.26	-0.62
osmC	3.29	0.72			dcuA	-2.88	-0.61
uraA	2.33	0.72			cydA	-3.08	-0.6
dadA	3.51	0.71			serA	-1.86	-0.6
b0220	1.22	0.71			flgN	-2.83	-0.6
glyA	3.18	0.7			ydaA	-2.56	-0.6
yieL	1.17	0.7			b3060	-2.86	-0.59
gcd	1.5	0.69			ycgC	-1.99	-0.59
yhhM	1.15	0.69			phnL	-2.55	-0.59
argS	3.28	0.69			pflB	-3.99	-0.58
grxB	3.4	0.69			nrfA	-3.75	-0.58
aldA	2.93	0.68			b1199	-3.11	-0.58
lepA	4.05	0.68			rpsS	-2.76	-0.57
ybhC	4.06	0.67			bolA	-3.1	-0.57
b1760	1.39	0.67			fliA	-2.28	-0.56
tig	4.68	0.67			udp	-3.7	-0.56
pncB	3.27	0.66			flgM	-1.88	-0.56
lpp	3.14	0.65			b2877	-3.64	-0.55
b0174	3.54	0.65			glgS	-3.77	-0.55
nlpD	3.48	0.65			smg	-3.19	-0.55
metA	2.17	0.65			epd	-1.98	-0.53
b2299	3.54	0.65			b1673	-3.39	-0.52
b2852	1.5	0.65			yjeB	-3.28	-0.5
acrA	3.56	0.65			yoeB	-1.89	-0.5
panD	3.76	0.65			fruA	-2.55	-0.5
yebJ	3.59	0.64			appY	-3.15	-0.5
rpsA	2.69	0.64			thrS	-3.01	-0.49
b2266	3.65	0.63			yi52_9	-3.27	-0.49
ppc	2.74	0.62			b2898	-2.45	-0.48
argI	3.18	0.62			b0919	-2.2	-0.48
yceA	2.21	0.62			leuL	-2.24	-0.48
purK	3.54	0.62			dinJ	-2.39	-0.48
b1424	1.5	0.62			mtlA	-1.86	-0.47
yhiP	2.93	0.61			tar	-2.28	-0.47
purT	3.81	0.61			fimD	-2.28	-0.46
b1803	1.22	0.61			srlR	-2.3	-0.46
b0934	1.29	0.6			csrB	-1.88	-0.46
yihP	2.58	0.6			yghB	-2.2	-0.46
cysM	2.9	0.6			hupB	-3.11	-0.46
b0325	3.12	0.59			frdB	-2.28	-0.46
topA	2.81	0.59			manZ	-2.3	-0.46
b2097	3.06	0.59			fliG	-2.35	-0.45
artP	3.34	0.59			b1964	-1.4	-0.45
htrA	3.03	0.59			b4278	-1.98	-0.45
b1332	2.84	0.58			yibT	-2.91	-0.45
lysS	3.55	0.58			b1674	-2.62	-0.44
b1878	1.16	0.57			polA	-2.71	-0.44
serC	2.36	0.57			aroF	-1.45	-0.44
osmY	2.92	0.57			cysP	-2.03	-0.44
hisI	3.49	0.57			sucD	-2.43	-0.44
pssA	2.45	0.57			b0280	-2.53	-0.44
yceB	3.55	0.56			yi52_10	-1.69	-0.43
b0105	3.19	0.56			insA_1	-1.92	-0.43
gadA	2.82	0.56			ptsH	-2.23	-0.43
yidC	3.57	0.56			b0662	-2.09	-0.43
codA	3.19	0.56			dicA	-2.39	-0.43
yehX	2.79	0.56			nmpC	-2.36	-0.43
yhgF	3.05	0.56			hisC	-2.65	-0.43
yrbA	2.57	0.56			exuR	-1.6	-0.43
b2791	1.21	0.56			b0296	-2.04	-0.43
gutQ	2.12	0.56			b2875	-1.85	-0.43
udhA	2.22	0.55			motA	-2.57	-0.43
pyrC	2.36	0.55			b2887	-3.02	-0.42
ybbF	2.21	0.55			b1360	-1.71	-0.42
dadX	3.03	0.55			vacB	-2.56	-0.42
glnA	2.42	0.55			b2899	-1.84	-0.42
hflK	3.37	0.54			yi52_4	-1.68	-0.42
b0506	2.69	0.54			b0987	-1.46	-0.42
yhdG	2.11	0.54			yeeE	-2.08	-0.42
cspE	3.01	0.54			yjbG	-2.08	-0.42
potD	2.97	0.54			fdoH	-1.32	-0.41
argF	3.23	0.54			gltP	-1.89	-0.41
yihK	2.21	0.53			b2504	-2.47	-0.41
b3002	2.1	0.53			xthA	-1.67	-0.41
hisA	2.81	0.52			fliT	-2.26	-0.41
b1640	1.14	0.52			rplX	-2.44	-0.41
rmf	2.33	0.52			b2294	-1.99	-0.4
accC	2.19	0.52			agaZ	-1.8	-0.4
glnS	1.55	0.52			cheW	-1.46	-0.4
alaS	3.61	0.51			trpE	-2.12	-0.4
b2254	3.47	0.51			fliD	-2.19	-0.39
ydhD	2.92	0.51			trpA	-1.47	-0.39
b1104	2.38	0.51			cysU	-2.9	-0.39
gcvP	1.56	0.51			pckA	-1.54	-0.39
apt	2.29	0.5			rbsB	-1.74	-0.39
b1604	2.03	0.5			b0867	-2.12	-0.39
artM	1.81	0.5			b3486	-1.53	-0.38
rpsU	2.01	0.5			yi52_2	-1.75	-0.38
yaiB	1.58	0.5			fimH	-1.96	-0.38
ybgF	2.82	0.5			cheZ	-1.23	-0.37
b0544	2.15	0.5			b2431	-2.23	-0.37
pyrG	2.39	0.5			insA_2	-1.78	-0.37
yccA	2.48	0.5			b3007	-2.03	-0.37
b2351	3.24	0.49			motB	-1.52	-0.37
lysU	2.25	0.49			b1669	-1.38	-0.36
tpx	2.51	0.49			yajD	-2.31	-0.36
cysJ	2.67	0.49			b2975	-2.35	-0.36
rfbD	3.33	0.48			b1568	-1.72	-0.36
ygiM	2.49	0.48			b4279	-1.61	-0.36
arcA	1.9	0.48			yjcZ	-2.59	-0.36
proS	1.76	0.48			yqjG	-2.05	-0.36
ygaG	2.03	0.47			intA	-1.21	-0.36
b0967	2.64	0.47			b0830	-1.86	-0.35
ybfC	2.41	0.47			napF	-1.69	-0.35
artI	1.9	0.47			gatC	-1.54	-0.35
aroL	1.59	0.47			b1378	-2.2	-0.35
phrB	1.55	0.47			yebK	-1.53	-0.35
dacA	2.82	0.47			ybdF	-1.67	-0.35
prsA	1.68	0.47			fabB	-1.7	-0.35
b0496	1.23	0.47			araA	-1.89	-0.35
hisM	3	0.46			yjjP	-1.52	-0.34
b2817	1.13	0.46			flgA	-1.88	-0.34
yciH	1.52	0.46			b3680	-1.26	-0.34
yiaE	2.39	0.46			yohG	-1.59	-0.34
hns	2.53	0.46			menG	-1.5	-0.34
rfbB	3.02	0.46			fepC	-1.34	-0.34
mdoG	2.82	0.46			yhjH	-1.9	-0.34
asd	2.23	0.46			b1506	-2.12	-0.34
b2689	1.2	0.46			mrr	-1.29	-0.34
b2253	1.85	0.45			ygiE	-1.9	-0.34
cysI	3.21	0.45			yecA	-1.43	-0.34
galM	1.77	0.45			yehT	-2.07	-0.33
ilvN	1.76	0.45			hypA	-2.27	-0.33
rpsT	1.71	0.45			b1376	-1.47	-0.33
bioF	3.05	0.45			b1598	-1.95	-0.33
oppB	2.67	0.45			cydB	-1.85	-0.33
b2595	1.55	0.44			b0836	-2.19	-0.33
purL	2.04	0.44			b4206	-1.9	-0.33
hlpA	2.08	0.44			fliL	-1.46	-0.33
flhC	2.3	0.44			yedA	-1.54	-0.33
b1297	2.44	0.44			yrdD	-1.87	-0.33
fabF	2.1	0.44			b3095	-2.11	-0.33
b0926	1.78	0.44			b2462	-1.23	-0.33
b1809	1.82	0.43			yi22_3	-2.1	-0.33
speA	2.66	0.43			b1448	-1.92	-0.32
secD	2.62	0.43			yijO	-1.88	-0.32
metE	2.25	0.43			b1140	-1.64	-0.32
argC	2.22	0.43			sodA	-1.83	-0.32
b0329	2.26	0.43			b2000	-1.78	-0.32
aroB	2.12	0.43			yfeF	-1.4	-0.32
cyoA	2.72	0.43			b0985	-1.6	-0.32
atpB	2.37	0.42			b2105	-1.55	-0.32
b0658	2.44	0.42			yhhA	-1.81	-0.32
atpI	2.8	0.42			b2737	-1.3	-0.31
hslU	2.38	0.42			b0660	-1.95	-0.31
aceB	1.82	0.41			b0715	-1.36	-0.31
b2269	1.75	0.41			yi52_3	-1.67	-0.31
b0458	2.57	0.41			b3021	-2.07	-0.31
pnuC	2.51	0.41			fliY	-1.74	-0.31
cysZ	2.18	0.41			yjbP	-1.4	-0.31
cysB	2.51	0.41			b1751	-1.26	-0.31
b1727	2.13	0.41			pgk	-1.16	-0.31
thrC	1.7	0.41			sucC	-1.5	-0.31
evgA	1.23	0.41			gatD	-1.48	-0.31
ycaC	1.34	0.41			b1690	-1.58	-0.31
ydbA_2	1.5	0.41			b3837	-1.73	-0.31
pepA	1.58	0.4			hydH	-1.41	-0.3
aroC	1.82	0.4			tra5_4	-1.53	-0.3
fdnI	1.53	0.4			focA	-1.49	-0.3
nrdB	1.38	0.4			b1178	-1.81	-0.3
sfcA	1.7	0.4			ybgD	-1.63	-0.3
dapD	2.67	0.4			ybaE	-2.02	-0.3
yojH	2.14	0.4			b4356	-2.07	-0.3
b3672	1.54	0.4			yjcR	-1.48	-0.3
yhjU	2.78	0.4			gapA	-1.75	-0.3
nuoF	2.32	0.4			ebgC	-1.54	-0.3
b2028	2.58	0.4			agaV	-1.39	-0.3
ydeA	1.91	0.4			b1742	-1.85	-0.3
bcp	2.33	0.39			b1515	-1.35	-0.3
gshA	2.42	0.39			b0983	-1.78	-0.29
b1046	1.75	0.39			b2772	-1.82	-0.29
leuS	2.8	0.39			yjiE	-1.56	-0.29
b1655	1.88	0.39			b1108	-1.41	-0.29
ilvG_2	1.48	0.39			b2355	-1.67	-0.29
b1626	2.17	0.39			ylbI	-1.41	-0.29
folC	1.33	0.39			b4342	-1.28	-0.29
rpsV	1.63	0.38			yiiS	-2.05	-0.29
yhbY	2.6	0.38			yi21_1	-1.98	-0.29
holA	1.59	0.38			yddB	-1.2	-0.29
ais	2.26	0.38			b4309	-1.96	-0.29
clpX	1.81	0.38			fpr	-1.63	-0.29
b0517	1.32	0.38			ytfA	-1.34	-0.29
b0671	1.68	0.38			b0392	-1.57	-0.29
trpS	2.35	0.38			b1517	-1.25	-0.29
ggt	1.74	0.38			b2071	-2.09	-0.28
yaeG	1.57	0.38			yadI	-1.24	-0.28
yajG	2.05	0.38			mlc	-1.75	-0.28
yhiM	1.84	0.37			pflC	-1.29	-0.28
tyrA	1.65	0.37			pyrB	-2.06	-0.28
rpsG	2.3	0.37			yheG	-1.15	-0.28
yffE	2.11	0.37			b1356	-1.28	-0.28
rpsI	2.06	0.37			cadC	-1.41	-0.28
uvrA	1.44	0.36			b1446	-1.77	-0.28
trxA	2.46	0.36			b1145	-1.18	-0.28
rnb	1.26	0.36			cheA	-1.59	-0.28
metJ	1.92	0.36			b0601	-1.96	-0.28
b1435	1.48	0.36			yfeG	-1.17	-0.28
mopB	2.07	0.36			cheR	-1.53	-0.28
yeiB	1.75	0.36			trpD	-1.89	-0.27
b2247	1.14	0.36			yhjB	-1.69	-0.27
thrB	1.56	0.36			b0829	-1.62	-0.27
b0874	1.67	0.35			gltB	-1.22	-0.27
ybgC	1.57	0.35			ycbB	-1.29	-0.27
b0441	1.54	0.35			b2047	-1.22	-0.27
atpH	2.15	0.35			b2292	-1.16	-0.27
dnaA	1.44	0.35			srlD	-1.29	-0.27
b2385	1.56	0.35			frdD	-1.49	-0.27
argD	2.36	0.35			cyaA	-1.19	-0.27
b1452	1.89	0.35			malI	-1.67	-0.27
usg	2.15	0.34			b1058	-1.2	-0.27
rpsK	2.32	0.34			b1342	-1.44	-0.27
rpsB	1.89	0.34			hslT	-1.18	-0.27
ycfC	1.34	0.34			b1052	-1.9	-0.27
b1550	1.67	0.34			b2450	-1.72	-0.27
ppa	1.58	0.34			ung	-1.41	-0.27
cspC	1.42	0.34			srlA_2	-1.15	-0.27
eco	2.34	0.34			b1904	-1.61	-0.27
b1524	1.83	0.34			ygjJ	-1.64	-0.27
rpoS	1.45	0.34			yjfF	-1.35	-0.27
nuoB	1.48	0.34			gpmA	-1.75	-0.27
secE	1.27	0.34			flgF	-1.22	-0.27
lepB	1.99	0.34			b2896	-1.65	-0.27
b2953	2.41	0.34			b1801	-1.81	-0.27
himD	1.82	0.33			pmrD	-1.49	-0.27
yaiD	1.5	0.33			yjfQ	-1.41	-0.26
yaiA	1.29	0.33			b0551	-1.27	-0.26
yifE	2.41	0.33			phoU	-1.31	-0.26
ccmD	1.27	0.33			ftsN	-1.35	-0.26
b0100	1.8	0.33			glk	-1.23	-0.26
tdk	1.45	0.33			b0947	-1.45	-0.26
avtA	2.08	0.33			yeiL	-1.18	-0.26
yhiE	2.08	0.33			lacA	-1.43	-0.26
phnB	1.39	0.33			tap	-1.59	-0.26
yqjE	1.61	0.33			b1858	-1.63	-0.26
yhbC	2.06	0.33			b3001	-1.48	-0.26
aspC	1.91	0.33			sdhB	-1.36	-0.26
atpA	1.86	0.33			frdC	-1.59	-0.26
yfiM	1.7	0.33			b0607	-1.17	-0.26
yhiX	1.18	0.33			ydfE	-1.21	-0.26
b1903	2.3	0.33			b4212	-1.43	-0.26
gyrA	1.3	0.32			yraO	-1.22	-0.26
ycfB	2.24	0.32			b0762	-1.34	-0.26
hisS	2.09	0.32			yfhH	-1.32	-0.26
prfC	1.34	0.32			b2245	-1.21	-0.25
ygbB	1.68	0.32			b1578	-1.22	-0.25
msbA	1.41	0.32			emrY	-1.19	-0.25
hflC	1.81	0.32			b2584	-1.19	-0.25
b2175	1.5	0.32			tdcA	-1.33	-0.25
rplK	1.94	0.32			yehC	-1.3	-0.25
b1287	1.24	0.32			caiF	-1.47	-0.25
pyrH	1.59	0.32			b2045	-1.24	-0.25
b0326	1.51	0.32			b3207	-1.31	-0.25
yehI	1.7	0.32			b2412	-1.43	-0.25
yadF	1.78	0.32			trg	-1.34	-0.25
glpR	1.64	0.32			hycD	-1.23	-0.25
leuB	1.72	0.32			ykgE	-1.38	-0.25
yi5B	1.28	0.32			yi52_8	-1.63	-0.25
pntA	1.25	0.32			yhcB	-1.26	-0.25
hsdS	1.65	0.32			oxyR	-1.21	-0.25
tyrP	1.67	0.32			ygjK	-1.2	-0.25
b1967	2.06	0.32			clpB	-1.29	-0.25
yjcW	1.55	0.32			b0323	-1.22	-0.25
metG	1.2	0.32			narQ	-1.19	-0.24
purE	1.85	0.31			b0795	-1.24	-0.24
tolC	1.34	0.31			b1919	-1.2	-0.24
msbB	1.41	0.31			b0705	-1.27	-0.24
ytfP	1.66	0.31			sdaB	-1.3	-0.24
pyrD	1.65	0.31			sbcD	-1.46	-0.24
xseB	1.17	0.31			gatA	-1.5	-0.24
kdtA	1.44	0.31			trpB	-1.31	-0.24
cobT	1.23	0.31			hisL	-1.29	-0.24
yciI	1.23	0.31			yhbV	-1.33	-0.24
rpe	1.44	0.31			chaC	-1.19	-0.24
b2464	1.56	0.31			b2475	-1.29	-0.23
b0604	1.64	0.31			yjcO	-1.35	-0.23
dnaG	1.48	0.31			nikE	-1.45	-0.23
b1520	1.54	0.31			b1107	-1.49	-0.23
pdhR	2.05	0.31			tra5_2	-1.16	-0.23
ybeC	1.75	0.31			b2272	-1.27	-0.23
putP	1.36	0.31			glpF	-1.15	-0.23
accB	1.59	0.3			bglG	-1.18	-0.23
b1810	1.57	0.3			b1790	-1.15	-0.23
ecnB	1.61	0.3			hofF	-1.59	-0.23
b0453	1.16	0.3			yehL	-1.16	-0.23
rplE	2.05	0.3			hypF	-1.51	-0.23
yibN	1.68	0.3			b1589	-1.41	-0.23
mrcA	1.65	0.3			b0614	-1.38	-0.23
bfr	2.05	0.3			yfiN	-1.47	-0.23
b1629	1.83	0.3			ptsN	-1.29	-0.23
pfkB	1.66	0.3			ybcG	-1.17	-0.23
gcvB	1.44	0.3			b1010	-1.49	-0.23
yaeL	1.98	0.3			tus	-1.33	-0.23
pepN	1.54	0.3			selA	-1.58	-0.23
ycfF	1.93	0.3			b2246	-1.27	-0.23
pssR	1.57	0.3			pgsA	-1.44	-0.23
yihD	1.93	0.3			perR	-1.35	-0.23
minC	1.36	0.3			ygjP	-1.31	-0.22
mopA	1.83	0.29			rfaY	-1.39	-0.22
ygfB	1.21	0.29			b1729	-1.31	-0.22
frr	1.47	0.29			b1680	-1.21	-0.22
aroA	1.65	0.29			ribA	-1.25	-0.22
proB	1.28	0.29			fepB	-1.24	-0.22
lytB	1.4	0.29			hemD	-1.32	-0.22
b1808	1.24	0.29			celD	-1.21	-0.22
yi81_1	1.76	0.29			b2787	-1.22	-0.22
fabD	1.24	0.29			ybaD	-1.24	-0.22
yrdB	1.41	0.29			fliS	-1.19	-0.22
pal	1.2	0.29			b1556	-1.24	-0.21
nusA	1.26	0.29			b1027	-1.49	-0.21
yiaG	1.57	0.29			b1953	-1.18	-0.21
b1420	1.77	0.28			b3836	-1.23	-0.21
b1824	1.58	0.28			rpsN	-1.32	-0.21
rimI	1.67	0.28			celF	-1.27	-0.21
yggZ	1.89	0.28			b2338	-1.3	-0.21
b0546	1.32	0.28			narX	-1.29	-0.21
ftsI	1.43	0.28			b1969	-1.49	-0.21
yqjD	1.52	0.28			b2596	-1.19	-0.21
mepA	1.56	0.28			tldD	-1.51	-0.21
fklB	1.25	0.28			b0483	-1.26	-0.21
speD	2.08	0.28			hypD	-1.27	-0.21
b2043	1.28	0.28			b2897	-1.26	-0.21
msyB	1.69	0.28			yibI	-1.39	-0.21
recJ	1.25	0.28			fucI	-1.17	-0.21
yicE	1.35	0.28			yijD	-1.21	-0.21
ybeA	1.58	0.28			b0602	-1.37	-0.21
yceK	1.65	0.28			b2357	-1.29	-0.21
yqgB	1.83	0.27			b1450	-1.41	-0.21
b2513	1.39	0.27			dsdC	-1.41	-0.21
hdhA	1.72	0.27			b0484	-1.18	-0.21
purN	1.67	0.27			sugE	-1.27	-0.21
ubiG	1.58	0.27			modA	-1.29	-0.21
b1787	1.96	0.27			nfrA	-1.52	-0.21
lrp	1.4	0.27			b1472	-1.32	-0.2
b2672	1.72	0.27			b1726	-1.4	-0.2
b3995	1.33	0.27			yajF	-1.24	-0.2
yebA	1.72	0.27			yjeA	-1.25	-0.2
b0212	1.26	0.27			ecpD	-1.17	-0.2
rpoB	1.7	0.27			fadA	-1.27	-0.2
ybeJ	1.47	0.26			tra8_1	-1.26	-0.2
pstS	1.47	0.26			hycE	-1.16	-0.2
cycA	1.18	0.26			b2869	-1.25	-0.2
ybdH	1.56	0.26			b0769	-1.27	-0.2
guaC	1.73	0.26			flgG	-1.42	-0.2
dctA	1.64	0.26			yafY	-1.18	-0.2
ydjB	1.33	0.26			b1314	-1.24	-0.2
mioC	1.96	0.26			b3070	-1.33	-0.2
b1839	1.6	0.26			def	-1.17	-0.2
ybiC	1.35	0.26			efp	-1.4	-0.2
fdoG	1.29	0.26			b0780	-1.2	-0.2
yggL	1.44	0.26			b2847	-1.21	-0.2
b2512	1.38	0.26			yeiM	-1.38	-0.2
b2350	1.13	0.26			b0603	-1.26	-0.2
b2748	1.66	0.26			yieP	-1.26	-0.2
tdh	1.6	0.25			b2191	-1.2	-0.2
b0177	1.32	0.25			pnp	-1.25	-0.19
yrbI	1.44	0.25			gusR	-1.31	-0.19
b0868	1.22	0.25			pspE	-1.15	-0.19
emrR	1.36	0.25			b4257	-1.26	-0.19
narW	1.16	0.25			xylG	-1.32	-0.19
glpG	1.56	0.25			b2106	-1.3	-0.19
pth	1.4	0.25			b4273	-1.2	-0.19
ydeD	1.5	0.25			ycjD	-1.35	-0.19
yjdG	1.15	0.25			dppB	-1.34	-0.19
b1634	1.13	0.25			b2766	-1.16	-0.18
atpE	1.55	0.25			ssb	-1.28	-0.18
b0952	1.46	0.25			b1724	-1.27	-0.18
metB	1.49	0.25			hycF	-1.19	-0.18
recQ	1.36	0.25			b0825	-1.24	-0.18
b0870	1.62	0.25			yjcE	-1.26	-0.18
b0669	1.19	0.25			yhfG	-1.24	-0.17
b1836	1.53	0.25			osmE	-1.16	-0.17
b2434	1.17	0.25			b2690	-1.21	-0.17
lgt	1.29	0.25			b0948	-1.17	-0.17
rcsB	1.21	0.25			b2374	-1.17	-0.17
fkpA	1.37	0.25			yafQ	-1.2	-0.17
b1832	1.15	0.25			yajI	-1.2	-0.17
atpG	1.57	0.24			mdh	-1.16	-0.17
uhpA	1.35	0.24			tra5_1	-1.16	-0.17
apaG	1.3	0.24			b0942	-1.16	-0.17
b1179	1.26	0.24			b2756	-1.2	-0.16
ykgC	1.56	0.24			uxaA	-1.16	-0.16
o135	1.29	0.24
b3015	1.22	0.24
ytjA	1.43	0.24
fabA	1.17	0.24
proX	1.23	0.23
b2352	1.37	0.23
murB	1.23	0.23
yecF	1.59	0.23
yjfA	1.63	0.23
cyoB	1.6	0.23
ahpC	1.27	0.23
narP	1.22	0.23
aroH	1.54	0.23
b0562	1.34	0.23
b1624	1.24	0.23
bioC	1.16	0.23
sdhC	1.45	0.23
cysC	1.44	0.23
visC	1.2	0.22
ispB	1.3	0.22
b0402	1.11	0.22
fabG	1.12	0.22
ydiA	1.57	0.22
hisB	1.36	0.22
xerC	1.25	0.22
rpsR	1.12	0.22
abc	1.14	0.22
aceA	1.25	0.22
mdoH	1.23	0.22
katG	1.34	0.22
argH	1.31	0.22
hflB	1.14	0.22
plsX	1.29	0.22
nhaA	1.39	0.22
prfB	1.42	0.22
b2303	1.12	0.22
b4045	1.2	0.22
yhfK	1.39	0.22
zwf	1.38	0.22
dacB	1.29	0.21
glnB	1.32	0.21
yccK	1.13	0.21
tktB	1.56	0.21
tolB	1.15	0.21
nuoI	1.14	0.21
b1983	1.12	0.21
b2251	1.21	0.21
b1489	1.23	0.21
b3618	1.29	0.21
secG	1.42	0.21
ftn	1.32	0.21
rne	1.52	0.21
thrL	1.26	0.21
ybhA	1.16	0.21
grxC	1.16	0.21
glmU	1.32	0.21
cyaY	1.18	0.21
ilvI	1.19	0.21
dnaE	1.11	0.2
basS	1.16	0.2
ptsO	1.36	0.2
minE	1.31	0.2
rplY	1.15	0.2
recA	1.18	0.2
ygdE	1.23	0.2
tesB	1.26	0.19
nadA	1.26	0.19
dnaB	1.38	0.19
ptrB	1.2	0.19
div	1.2	0.19
yjjZ	1.23	0.19
ydaH	1.12	0.18
ybeB	1.17	0.18
b0820	1.13	0.18
prkB	1.12	0.18
smpA	1.22	0.18
b3592	1.2	0.18
b1329	1.23	0.18
b1788	1.17	0.18
ileS	1.23	0.18
inaA	1.24	0.18
rfaL	1.13	0.18
yggH	1.26	0.17
b2745	1.2	0.17
